# Supplementary material for: The Aliment to Bodily Condition knowledgebase (ABCkb): a database connecting plants and human health
Source: BMC Res Notes. 2021 Nov 27;14:433. doi: 10.1186/s13104-021-05835-x (PMC8627056; doi:10.1186/s13104-021-05835-x)
Supplement: Supplementary file 3 — Additional file 3: File S3. Query node and relationship information. The query from the application portion from Avena sativa to Heart Disease and Diabetes resulted in the nodes and relationships as previously discussed. This file contains the more detailed information contained in the Neo4j database about the nodes and the relationship connections. [file 13104_2021_5835_MOESM3_ESM.xlsx]

## Sheet: Nodes
Label	Name	Synonyms	Source	Source ID
Plant	Avena sativa	"Avena sativa L.", "Avena sativa", "cultivated oat", "cultivated oats", "oats"	NCBI Taxonomy	4498
Chemical	cholesterol		NAL Thesaurus	18135
Gene	HSD11B1	"HDL", "SDR26C1", "HSD11B", "11-DH", "CORTRD2", "hydroxysteroid 11-beta dehydrogenase 1", "HSD11L", "11-beta-HSD1", "HSD11B1", "HSD11"	NCBI Gene	3290
Gene	ADIPOQ	"ACRP30", "GBP28", "ADPN", "ADIPOQ", "ADIPQTL1", "adiponectin, C1Q and collagen domain containing", "ACDC", "APM-1", "APM1"	NCBI Gene	9370
Gene	VEGFA	"vascular endothelial growth factor A", "VEGFA", "VPF", "VEGF", "MVCD1"	NCBI Gene	7422
Gene	MAP2K7	"SAPKK4", "mitogen-activated protein kinase kinase 7", "MAP2K7", "MEK", "JNKK2", "SAPKK-4", "MEK 7", "MAPKK7", "MKK7", "PRKMK7"	NCBI Gene	5609
Gene	IL1B	"IL1B", "interleukin 1 beta", "IL1beta", "IL1-BETA", "IL1F2", "IL-1"	NCBI Gene	3553
Gene	CRP	"PTX1", "CRP", "C-reactive protein"	NCBI Gene	1401
Gene	ACE	"DCP", "CD143", "ACE1", "ACE", "DCP1", "angiotensin I converting enzyme"	NCBI Gene	1636
Pathway	lipid metabolic process	"lipid metabolism"	Gene Ontology	6629
Phenotype	diabetes		NAL Thesaurus	18127
Phenotype	Heart Failure	"Decompensation, Heart", "Right-Sided Heart Failure", "Myocardial Failure", "Heart Failure, Right Sided", "Heart Failure, Left-Sided", "Heart Failure, Congestive", "Left-Sided Heart Failure", "Congestive Heart Failure", "Heart Failure, Right-Sided", "Left Sided Heart Failure", "Heart Failure, Left Sided", "Right Sided Heart Failure"	MeSH	D006333
Phenotype	diabetic complications		NAL Thesaurus	233447
Phenotype	Arrhythmias, Cardiac	"Dysrhythmia, Cardiac", "Cardiac Dysrhythmia", "Cardiac Arrhythmia", "Arrhythmia, Cardiac", "Cardiac Arrhythmias", "Arrythmia", "Arrhythmia"	MeSH	D001145

## Sheet: Relationships
Subject	Object	Source	Predicates	Pubmed IDs	Evidence
Avena sativa	cholesterol	Text Mined	"improv", "contain", "experienc", "increas", "lead"	25644341, 24257768, 11978262, 11978259, 558768, 28376899, 1317928	{ "evidence": [{'predicate': 'improv', 'pmid': ['25644341'], 'evidence': ['title:Whole grain oats improve insulin sensitivity and plasma cholesterol profile and modify gut microbiota composition in C57BL/6J mice.... eng']}, {'predicate': 'contain', 'pmid': ['24257768'], 'evidence': ['Standard Abstract:Sterols from both green and etiolated oat plants (Avena sativa) contain sitosterol, stigmasterol…
cholesterol	HSD11B1	Text Mined	"mediat", "reduc", "rais", "remov", "increas", "decreas", "origin", "efflux", "requir", "reisol", "abolish", "associ", "carri", "taken", "accept", "affect", "bound", "constitut", "correl", "delipid", "exhibit", "express", "found", "incub", "intern", "leav", "improv", "move", "regul", "thus", "tie", "bind", "inhibit", "make", "met", "elev", "enhanc", "perform", "consist", "caus", "augment", "reach…	12908071, 30826541, 9261096, 22862966, 10956052, 20075335, 30826541, 29155143, 16465197, 7669083, 3159545, 3110384, 16465197, 26639851, 22852052, 27081117, 3159545, 19217512, 8497453, 8473509, 8473509, 16915184, 2645842, 2268861, 24334831, 28527325, 11295027, 15610050, 2894548, 2268861, 2894548, 15064092, 15994327, 8318568, 9622285, 16465197, 16465197, 9181257, 27074264, 28442937, 16101500, 16410…	[:text_mined {predicate: ["mediat", "reduc", "rais", "remov", "increas", "decreas", "origin", "efflux", "requir", "reisol", "abolish", "associ", "carri", "taken", "accept", "affect", "bound", "constitut", "correl", "delipid", "exhibit", "express", "found", "incub", "intern", "leav", "improv", "move", "regul", "thus", "tie", "bind", "inhibit", "make", "met", "elev", "enhanc", "perform", "consist",…	high-density lipoprotein (HDL) levels in serum compared to control fed rats and they had more than a twofold increase in liver weight.... eng', 'Standard Abstract:This study compared the relative efficacy of a once-daily niacin extended-release (ER)/lovastatin fixed-dose combination with standard doses of atorvastatin or simvastatin, with a special emphasis on relative starting doses. Subjects (n…	ndomly selected adult volunteers aged 19-59 were investigated.... Serum copper was positively related to total cholesterol and LDL-cholesterol but negatively correlated to HDL-cholesterol in males. ... eng', 'Standard Abstract:Serum lipid concentrations were assessed in 147 type 2 diabetics.... On the other hand, total cholesterol correlated significantly with triglycerides, HDL-cholesterol and p…
cholesterol	ADIPOQ	Text Mined	"increas", "promot", "stimul", "contribut", "", "affect", "correl", "mediat", "associ", "glycat"	21740892, 25755733, 25755733, 20659429, 19322030, 19322030, 19322030, 19210142, 19212612, 16154427, 15907189, 15907189, 27567677, 29233634, 20042191, 19423109	[:text_mined {predicate: ["increas", "promot", "stimul", "contribut", "", "affect", "correl", "mediat", "associ", "glycat"], source: "text_mined", evidence: "[{'predicate': 'increas', 'pmid': ['21740892'], 'evidence': ['Standard Abstract:A decrease in adiponectin secretion leads to the early stage of atherosclerosis.... In summary, adiponectin and its receptors increased cholesterol efflux and al…
cholesterol	IL1B	Text Mined	"reduc", "induc", "attenu"	19032770, 23812099, 17322416, 17989609, 8257696	[:text_mined {predicate: ["reduc", "induc", "attenu"], source: "text_mined", evidence: "[{'predicate': 'reduc', 'pmid': ['19032770'], 'evidence': ['Standard Abstract:Pro-inflammatory cytokines can affect intracellular lipid metabolism. A variety of effects have been described for different cell types; hepatocyte lipid turnover pathways are inhibited during inflammation, whereas interleukin-1beta …
cholesterol	MAP2K7	Text Mined	"block"	11466321	[:text_mined {predicate: ["block"], source: "text_mined", evidence: "[{'predicate': 'block', 'pmid': ['11466321'], 'evidence': ['Standard Abstract:Stimulation of HIRcB fibroblasts with insulin leads to accumulation of active components of the mitogen-activated protein kinase cascade in endocytic compartments.... Cholesterol depletion also blocked insulin-dependent phosphorylation of MEK and mitog…
cholesterol	VEGFA	Text Mined	"regul"	21209384	[:text_mined {predicate: ["regul"], source: "text_mined", evidence: "[{'predicate': 'regul', 'pmid': ['21209384'], 'evidence': ['Standard Abstract:VEGF receptors 1 (FLT-1) and 2 (KDR) are expressed on subsets of acute myeloid leukemia (AML) and acute lymphoid leukemia cells, in which they induce cell survival, proliferation, and migration.... Taken together, we conclude that cholesterol regulates…
cholesterol	CRP	Text Mined	"reduc", "increas", "progress", "bound", "decreas", "inhibit", "predict"	18096828, 15900306, 15900306, 16950177, 18776701, 12102655, 12102655, 22777108, 18203896, 18096828, 19619706	[:text_mined {predicate: ["reduc", "increas", "progress", "bound", "decreas", "inhibit", "predict"], source: "text_mined", evidence: "[{'predicate': 'reduc', 'pmid': ['18096828', '15900306', '15900306'], 'evidence': ['Standard Abstract:The objective of this study was to determine the effects and potential mechanisms of C-reactive protein (CRP) on cholesterol efflux from human macrophage foam cell…
cholesterol	ACE	Text Mined	"given", "contribut"	10221351, 10488952	[:text_mined {predicate: ["given", "contribut"], source: "text_mined", evidence: "[{'predicate': 'given', 'pmid': ['10221351'], 'evidence': ['Standard Abstract:We investigated the effects of 6 months treatment with the angiotensin-converting enzyme (ACE) inhibitor alacepril, given in low (100 mg/kg/d, p.o.) and high (200 mg/kg/d, p.o.) doses, on the development of atherosclerotic lesions in the a…
HSD11B1	lipid metabolic process	Text Mined	"support", "affect", "includ", "indic", "", "thus", "mutat", "play", "relat", "suggest", "express", "review", "characteris", "character", "increas", "show", "decreas", "met", "import", "lead", "led"	[:text_mined {predicate: ["support", "affect", "includ", "indic", "", "thus", "mutat", "play", "relat", "suggest", "express", "review", "characteris", "character", "increas", "show", "decreas", "met", "import", "lead", "led"], source: "text_mined", evidence: "[{'predicate': 'support', 'pmid': ['21812522'], 'evidence': ['Standard Abstract:We assessed association between novel biomarkers of cardiov…
lipid metabolic process	diabetes	Text Mined	"address", "alter", "caus", "depress", "dysregul", "examin", "impair", "improv", "includ", "increas", "indic", "attenu", "interact", "lead", "link", "mediat", "produc", "regul", "show", "implic", "suffer", "associ", "prevent", "contribut", "make", "possess", "occur", "reduc", "relat", "result", "amelior", "coordin"	23435442, 23612647, 6525206, 798461, 23553857, 17434648, 21218506, 15630301, 30384366, 17109595, 17566115, 19915678, 25767029, 28506912, 20567778, 10634806, 11122770, 25599885, 21554810, 16983556, 23749557, 23204275, 27001280, 31202106, 8200619, 649046, 28191471, 11318962, 2596426, 24333413, 25242791, 30356278, 20573950, 9813074, 16783586, 27840690, 20961887, 25956678, 25081494, 11977341, 2121850…	[:text_mined {predicate: ["address", "alter", "caus", "depress", "dysregul", "examin", "impair", "improv", "includ", "increas", "indic", "attenu", "interact", "lead", "link", "mediat", "produc", "regul", "show", "implic", "suffer", "associ", "prevent", "contribut", "make", "possess", "occur", "reduc", "relat", "result", "amelior", "coordin"], source: "text_mined", evidence: "[{'predicate': 'addre…
lipid metabolic process	Heart Failure	Text Mined	"includ", "suggest", "caus", "inherit", "predispos", "compens"	21626774, 9852194, 21711241, 11285300, 18093836, 11197960	[:text_mined {predicate: ["includ", "suggest", "caus", "inherit", "predispos", "compens"], source: "text_mined", evidence: "[{'predicate': 'includ', 'pmid': ['21626774'], 'file': {'docker/data/linguamatics/4p5d/4path2disease_Abstract_pheneVpathMODWITHpath2phenerestrictions_new.i2qy_99c92487-9cc1-4ae0-9e55-5055376c0bfa.tsv.gz'}}, {'predicate': 'suggest', 'pmid': ['9852194'], 'file': {'docker/data/…
lipid metabolic process	diabetic complications	Text Mined	"prevent", "contribut"	16865205, 11814465, 21068007	[:text_mined {predicate: ["prevent", "contribut"], source: "text_mined", evidence: "[{'predicate': 'prevent', 'pmid': ['16865205', '11814465'], 'file': {'docker/data/linguamatics/4p5d/4path2disease_Abstract_MODWITHpath2phenerestrictions_new.i2qy_a3aa5bc2-b11e-4bb3-8deb-04768059ca36.tsv.gz'}}, {'predicate': 'contribut', 'pmid': ['21068007'], 'file': {'docker/data/linguamatics/4p5d/4path2disease_Ab…
lipid metabolic process	Arrhythmias, Cardiac	Text Mined	"impair"	2043227	[:text_mined {predicate: ["impair"], source: "text_mined", evidence: "[{'predicate': 'impair', 'pmid': ['2043227', '2043227'], 'file': {'docker/data/linguamatics/4p5d/4path2disease_Abstract_pheneVpathMODWITHpath2phenerestrictions_new.i2qy_99c92487-9cc1-4ae0-9e55-5055376c0bfa.tsv.gz'}}]"}],
ADIPOQ	Heart Failure	CTD	therapeutic	19367012, 26670611	[:therapeutic {articles: ["19367012", "26670611"], source: "ctd"}],
VEGFA	Heart Failure	CTD	marker/mechanism	15732037, 15880336	[:`marker/mechanism` {articles: ["15732037", "15880336"], source: "ctd"}],
MAP2K7	Heart Failure	CTD	marker/mechanism	21284947	[:`marker/mechanism` {articles: ["21284947"], source: "ctd"}],
IL1B	Heart Failure	CTD	marker/mechanism	15135663	[:`marker/mechanism` {articles: ["15135663"], source: "ctd"}],
CRP	Heart Failure	CTD	marker/mechanism	16360360	[:`marker/mechanism` {articles: ["16360360"], source: "ctd"}],
ADIPOQ	Heart Failure	CTD	marker/mechanism	19367012, 26670611	[:`marker/mechanism` {articles: ["19367012", "26670611"], source: "ctd"}],
ACE	Heart Failure	CTD	marker/mechanism	18586661	[:`marker/mechanism` {articles: ["18586661"], source: "ctd"}],
